# Supplementary material for: Prevalence and Prognostic Relevance of Homologous Recombination Repair Gene Mutations in Uterine Serous Carcinoma
Source: Cells. 2022 Nov 11;11(22):3563. doi: 10.3390/cells11223563 (PMC9688566; doi:10.3390/cells11223563)
Supplement: Supplementary file 1 [file cells-11-03563-s001.zip]

Archive with 1 entries (1 files):
- cells-2008746-supplementary.pdf
